# Supplementary material for: Whole blood transcriptome profiling identifies gene expression subnetworks and a key gene characteristic of the rare type of osteomyelitis
Source: Biochem Biophys Rep. 2022 Aug 27;32:101328. doi: 10.1016/j.bbrep.2022.101328 (PMC9440381; doi:10.1016/j.bbrep.2022.101328)
Supplement: Multimedia component 1 [file mmc1.xlsx]

## Sheet: Table S1
Table S1. Whole-blood RNA-Seq data of each sample
Group	No	Num. of reads	Amount of data (Gb)
healthy	1	41130216	6.2
healthy	2	49539426	7.4
healthy	3	45187884	6.8
healthy	4	43693652	6.6
healthy	5	44323850	6.6
healthy	6	45552006	6.8
healthy	7	46177958	6.9
healthy	8	44774876	6.7
healthy	9	40419392	6.1
CNO	1	47468290	7.1
CNO	2	43547206	6.5
CNO	3	44478148	6.7
CNO	4	45322718	6.8
CNO	5	52810560	7.9
CNO	6	48308462	7.2
CNO	7	45985478	6.9
CNO	8	44675758	6.7
CNO	9	47427082	7.1
CNO	10	42672712	6.4
CNO	11	45031718	6.8
